# Supplementary material for: Anticancer Activity of Snake Venom Against Breast Cancer: A Scoping Review
Source: Toxins (Basel). 2025 Sep 25;17(10):477. doi: 10.3390/toxins17100477 (PMC12567882; doi:10.3390/toxins17100477)
Supplement: Supplementary file 1 [file toxins-17-00477-s001.zip]

Archive with 3 entries (3 files):
- Supplementary Material S1. Table S1-S4.pdf
- Supplementary Material S2. Table S5. Preferred Reporting Items for Systematic reviews and Meta-Analyses extension for Scoping Reviews (PRISMA-ScR) Checklist.pdf
- Supplementary Material S3. Table S6. Search terms used in each database.pdf
